# Supplementary material for: Effects of temperature and resource level on interspecific interactions in two species of Odonata larvae
Source: Ecol Evol. 2024 Jun 13;14(6):e11502. doi: 10.1002/ece3.11502 (PMC11170025; doi:10.1002/ece3.11502)
Supplement: Supplementary file 1 — Data S1. [file ECE3-14-e11502-s001.zip]

Archive with 3 entries (3 files):
- Final survival binomial.xlsx
- Hatching rate %B.xlsx
- RcodeStahl and Johansson.txt
