# Supplementary material for: Effects of temperature and resource level on interspecific interactions in two species of Odonata larvae
Source: Ecol Evol. 2024 Jun 13;14(6):e11502. doi: 10.1002/ece3.11502 (PMC11170025; doi:10.1002/ece3.11502)
Supplement: Supplementary file 1 — Data S1. [file ECE3-14-e11502-s001.zip › Final survival binomial.xlsx]

## Sheet: Blad1
Survival: Box is container, Species: L. s is Lestes and S.v is Sympetrum, temeprature, resource and survial for each individual
Box	Species	Temperature	Resource	Survival
1	L.s	24	0.5	0
1	L.s	24	0.5	0
1	L.s	24	0.5	0
1	L.s	24	0.5	0
1	L.s	24	0.5	0
1	S.v	24	0.5	1
1	S.v	24	0.5	0
1	S.v	24	0.5	0
1	S.v	24	0.5	0
1	S.v	24	0.5	0
2	L.s	24	0.5	1
2	L.s	24	0.5	0
2	L.s	24	0.5	0
2	L.s	24	0.5	0
2	L.s	24	0.5	0
2	S.v	24	0.5	1
2	S.v	24	0.5	0
2	S.v	24	0.5	0
2	S.v	24	0.5	0
2	S.v	24	0.5	0
3	L.s	24	0.5	1
3	L.s	24	0.5	1
3	L.s	24	0.5	0
3	L.s	24	0.5	0
3	L.s	24	0.5	0
3	S.v	24	0.5	0
3	S.v	24	0.5	0
3	S.v	24	0.5	0
3	S.v	24	0.5	0
3	S.v	24	0.5	0
4	L.s	24	0.5	1
4	L.s	24	0.5	0
4	L.s	24	0.5	0
4	L.s	24	0.5	0
4	L.s	24	0.5	0
4	S.v	24	0.5	0
4	S.v	24	0.5	0
4	S.v	24	0.5	0
4	S.v	24	0.5	0
4	S.v	24	0.5	0
5	L.s	24	0.5	0
5	L.s	24	0.5	0
5	L.s	24	0.5	0
5	L.s	24	0.5	0
5	L.s	24	0.5	0
5	S.v	24	0.5	0
5	S.v	24	0.5	0
5	S.v	24	0.5	0
5	S.v	24	0.5	0
5	S.v	24	0.5	0
6	L.s	24	0.5	0
6	L.s	24	0.5	0
6	L.s	24	0.5	0
6	L.s	24	0.5	0
6	L.s	24	0.5	0
6	S.v	24	0.5	1
6	S.v	24	0.5	0
6	S.v	24	0.5	0
6	S.v	24	0.5	0
6	S.v	24	0.5	0
7	L.s	24	0.5	0
7	L.s	24	0.5	0
7	L.s	24	0.5	0
7	L.s	24	0.5	0
7	L.s	24	0.5	0
7	S.v	24	0.5	0
7	S.v	24	0.5	0
7	S.v	24	0.5	0
7	S.v	24	0.5	0
7	S.v	24	0.5	0
8	L.s	24	0.5	0
8	L.s	24	0.5	0
8	L.s	24	0.5	0
8	L.s	24	0.5	0
8	L.s	24	0.5	0
8	S.v	24	0.5	0
8	S.v	24	0.5	0
8	S.v	24	0.5	0
8	S.v	24	0.5	0
8	S.v	24	0.5	0
9	L.s	24	0.5	0
9	L.s	24	0.5	0
9	L.s	24	0.5	0
9	L.s	24	0.5	0
9	L.s	24	0.5	0
9	S.v	24	0.5	0
9	S.v	24	0.5	0
9	S.v	24	0.5	0
9	S.v	24	0.5	0
9	S.v	24	0.5	0
10	L.s	24	0.5	0
10	L.s	24	0.5	0
10	L.s	24	0.5	0
10	L.s	24	0.5	0
10	L.s	24	0.5	0
10	S.v	24	0.5	0
10	S.v	24	0.5	0
10	S.v	24	0.5	0
10	S.v	24	0.5	0
10	S.v	24	0.5	0
11	L.s	24	0.5	0
11	L.s	24	0.5	0
11	L.s	24	0.5	0
11	L.s	24	0.5	0
11	L.s	24	0.5	0
11	S.v	24	0.5	0
11	S.v	24	0.5	0
11	S.v	24	0.5	0
11	S.v	24	0.5	0
11	S.v	24	0.5	0
12	L.s	24	0.5	0
12	L.s	24	0.5	0
12	L.s	24	0.5	0
12	L.s	24	0.5	0
12	L.s	24	0.5	0
12	S.v	24	0.5	0
12	S.v	24	0.5	0
12	S.v	24	0.5	0
12	S.v	24	0.5	0
12	S.v	24	0.5	0
13	L.s	24	0.5	1
13	L.s	24	0.5	1
13	L.s	24	0.5	0
13	L.s	24	0.5	0
13	L.s	24	0.5	0
13	S.v	24	0.5	1
13	S.v	24	0.5	0
13	S.v	24	0.5	0
13	S.v	24	0.5	0
13	S.v	24	0.5	0
14	L.s	24	0.5	1
14	L.s	24	0.5	1
14	L.s	24	0.5	0
14	L.s	24	0.5	0
14	L.s	24	0.5	0
14	S.v	24	0.5	1
14	S.v	24	0.5	0
14	S.v	24	0.5	0
14	S.v	24	0.5	0
14	S.v	24	0.5	0
15	L.s	24	0.5	1
15	L.s	24	0.5	0
15	L.s	24	0.5	0
15	L.s	24	0.5	0
15	L.s	24	0.5	0
15	S.v	24	0.5	0
15	S.v	24	0.5	0
15	S.v	24	0.5	0
15	S.v	24	0.5	0
15	S.v	24	0.5	0
16	L.s	24	0.5	0
16	L.s	24	0.5	0
16	L.s	24	0.5	0
16	L.s	24	0.5	0
16	L.s	24	0.5	0
16	S.v	24	0.5	0
16	S.v	24	0.5	0
16	S.v	24	0.5	0
16	S.v	24	0.5	0
16	S.v	24	0.5	0
17	L.s	24	0.5	1
17	L.s	24	0.5	0
17	L.s	24	0.5	0
17	L.s	24	0.5	0
17	L.s	24	0.5	0
17	S.v	24	0.5	0
17	S.v	24	0.5	0
17	S.v	24	0.5	0
17	S.v	24	0.5	0
17	S.v	24	0.5	0
18	L.s	24	0.5	1
18	L.s	24	0.5	0
18	L.s	24	0.5	0
18	L.s	24	0.5	0
18	L.s	24	0.5	0
18	S.v	24	0.5	1
18	S.v	24	0.5	0
18	S.v	24	0.5	0
18	S.v	24	0.5	0
18	S.v	24	0.5	0
19	L.s	24	0.5	1
19	L.s	24	0.5	0
19	L.s	24	0.5	0
19	L.s	24	0.5	0
19	L.s	24	0.5	0
19	S.v	24	0.5	0
19	S.v	24	0.5	0
19	S.v	24	0.5	0
19	S.v	24	0.5	0
19	S.v	24	0.5	0
20	L.s	24	0.5	1
20	L.s	24	0.5	0
20	L.s	24	0.5	0
20	L.s	24	0.5	0
20	L.s	24	0.5	0
20	S.v	24	0.5	0
20	S.v	24	0.5	0
20	S.v	24	0.5	0
20	S.v	24	0.5	0
20	S.v	24	0.5	0
21	L.s	24	1	0
21	L.s	24	1	0
21	L.s	24	1	0
21	L.s	24	1	0
21	L.s	24	1	0
21	S.v	24	1	0
21	S.v	24	1	0
21	S.v	24	1	0
21	S.v	24	1	0
21	S.v	24	1	0
22	L.s	24	1	1
22	L.s	24	1	0
22	L.s	24	1	0
22	L.s	24	1	0
22	L.s	24	1	0
22	S.v	24	1	1
22	S.v	24	1	0
22	S.v	24	1	0
22	S.v	24	1	0
22	S.v	24	1	0
23	L.s	24	1	0
23	L.s	24	1	0
23	L.s	24	1	0
23	L.s	24	1	0
23	L.s	24	1	0
23	S.v	24	1	1
23	S.v	24	1	0
23	S.v	24	1	0
23	S.v	24	1	0
23	S.v	24	1	0
24	L.s	24	1	0
24	L.s	24	1	0
24	L.s	24	1	0
24	L.s	24	1	0
24	L.s	24	1	0
24	S.v	24	1	0
24	S.v	24	1	0
24	S.v	24	1	0
24	S.v	24	1	0
24	S.v	24	1	0
25	L.s	24	1	1
25	L.s	24	1	0
25	L.s	24	1	0
25	L.s	24	1	0
25	L.s	24	1	0
25	S.v	24	1	0
25	S.v	24	1	0
25	S.v	24	1	0
25	S.v	24	1	0
25	S.v	24	1	0
26	L.s	24	1	0
26	L.s	24	1	0
26	L.s	24	1	0
26	L.s	24	1	0
26	L.s	24	1	0
26	S.v	24	1	0
26	S.v	24	1	0
26	S.v	24	1	0
26	S.v	24	1	0
26	S.v	24	1	0
27	L.s	24	1	1
27	L.s	24	1	1
27	L.s	24	1	0
27	L.s	24	1	0
27	L.s	24	1	0
27	S.v	24	1	0
27	S.v	24	1	0
27	S.v	24	1	0
27	S.v	24	1	0
27	S.v	24	1	0
28	L.s	24	1	1
28	L.s	24	1	0
28	L.s	24	1	0
28	L.s	24	1	0
28	L.s	24	1	0
28	S.v	24	1	0
28	S.v	24	1	0
28	S.v	24	1	0
28	S.v	24	1	0
28	S.v	24	1	0
29	L.s	24	1	1
29	L.s	24	1	1
29	L.s	24	1	0
29	L.s	24	1	0
29	L.s	24	1	0
29	S.v	24	1	0
29	S.v	24	1	0
29	S.v	24	1	0
29	S.v	24	1	0
29	S.v	24	1	0
30	L.s	24	1	0
30	L.s	24	1	0
30	L.s	24	1	0
30	L.s	24	1	0
30	L.s	24	1	0
30	S.v	24	1	0
30	S.v	24	1	0
30	S.v	24	1	0
30	S.v	24	1	0
30	S.v	24	1	0
31	L.s	24	1	1
31	L.s	24	1	1
31	L.s	24	1	0
31	L.s	24	1	0
31	L.s	24	1	0
31	S.v	24	1	0
31	S.v	24	1	0
31	S.v	24	1	0
31	S.v	24	1	0
31	S.v	24	1	0
32	L.s	24	1	1
32	L.s	24	1	0
32	L.s	24	1	0
32	L.s	24	1	0
32	L.s	24	1	0
32	S.v	24	1	0
32	S.v	24	1	0
32	S.v	24	1	0
32	S.v	24	1	0
32	S.v	24	1	0
33	L.s	24	1	0
33	L.s	24	1	0
33	L.s	24	1	0
33	L.s	24	1	0
33	L.s	24	1	0
33	S.v	24	1	0
33	S.v	24	1	0
33	S.v	24	1	0
33	S.v	24	1	0
33	S.v	24	1	0
34	L.s	24	1	1
34	L.s	24	1	0
34	L.s	24	1	0
34	L.s	24	1	0
34	L.s	24	1	0
34	S.v	24	1	1
34	S.v	24	1	0
34	S.v	24	1	0
34	S.v	24	1	0
34	S.v	24	1	0
35	L.s	24	1	1
35	L.s	24	1	1
35	L.s	24	1	0
35	L.s	24	1	0
35	L.s	24	1	0
35	S.v	24	1	0
35	S.v	24	1	0
35	S.v	24	1	0
35	S.v	24	1	0
35	S.v	24	1	0
36	L.s	24	1	1
36	L.s	24	1	0
36	L.s	24	1	0
36	L.s	24	1	0
36	L.s	24	1	0
36	S.v	24	1	1
36	S.v	24	1	0
36	S.v	24	1	0
36	S.v	24	1	0
36	S.v	24	1	0
37	L.s	24	1	1
37	L.s	24	1	0
37	L.s	24	1	0
37	L.s	24	1	0
37	L.s	24	1	0
37	S.v	24	1	0
37	S.v	24	1	0
37	S.v	24	1	0
37	S.v	24	1	0
37	S.v	24	1	0
38	L.s	24	1	0
38	L.s	24	1	0
38	L.s	24	1	0
38	L.s	24	1	0
38	L.s	24	1	0
38	S.v	24	1	0
38	S.v	24	1	0
38	S.v	24	1	0
38	S.v	24	1	0
38	S.v	24	1	0
39	L.s	24	1	0
39	L.s	24	1	0
39	L.s	24	1	0
39	L.s	24	1	0
39	L.s	24	1	0
39	S.v	24	1	1
39	S.v	24	1	0
39	S.v	24	1	0
39	S.v	24	1	0
39	S.v	24	1	0
40	L.s	24	1	0
40	L.s	24	1	0
40	L.s	24	1	0
40	L.s	24	1	0
40	L.s	24	1	0
40	S.v	24	1	1
40	S.v	24	1	0
40	S.v	24	1	0
40	S.v	24	1	0
40	S.v	24	1	0
41	L.s	21	0.5	1
41	L.s	21	0.5	0
41	L.s	21	0.5	0
41	L.s	21	0.5	0
41	L.s	21	0.5	0
41	S.v	21	0.5	1
41	S.v	21	0.5	0
41	S.v	21	0.5	0
41	S.v	21	0.5	0
41	S.v	21	0.5	0
42	L.s	21	0.5	1
42	L.s	21	0.5	0
42	L.s	21	0.5	0
42	L.s	21	0.5	0
42	L.s	21	0.5	0
42	S.v	21	0.5	0
42	S.v	21	0.5	0
42	S.v	21	0.5	0
42	S.v	21	0.5	0
42	S.v	21	0.5	0
43	L.s	21	0.5	1
43	L.s	21	0.5	0
43	L.s	21	0.5	0
43	L.s	21	0.5	0
43	L.s	21	0.5	0
43	S.v	21	0.5	0
43	S.v	21	0.5	0
43	S.v	21	0.5	0
43	S.v	21	0.5	0
43	S.v	21	0.5	0
44	L.s	21	0.5	1
44	L.s	21	0.5	0
44	L.s	21	0.5	0
44	L.s	21	0.5	0
44	L.s	21	0.5	0
44	S.v	21	0.5	0
44	S.v	21	0.5	0
44	S.v	21	0.5	0
44	S.v	21	0.5	0
44	S.v	21	0.5	0
45	L.s	21	0.5	1
45	L.s	21	0.5	0
45	L.s	21	0.5	0
45	L.s	21	0.5	0
45	L.s	21	0.5	0
45	S.v	21	0.5	1
45	S.v	21	0.5	0
45	S.v	21	0.5	0
45	S.v	21	0.5	0
45	S.v	21	0.5	0
46	L.s	21	0.5	0
46	L.s	21	0.5	0
46	L.s	21	0.5	0
46	L.s	21	0.5	0
46	L.s	21	0.5	0
46	S.v	21	0.5	1
46	S.v	21	0.5	0
46	S.v	21	0.5	0
46	S.v	21	0.5	0
46	S.v	21	0.5	0
47	L.s	21	0.5	0
47	L.s	21	0.5	0
47	L.s	21	0.5	0
47	L.s	21	0.5	0
47	L.s	21	0.5	0
47	S.v	21	0.5	0
47	S.v	21	0.5	0
47	S.v	21	0.5	0
47	S.v	21	0.5	0
47	S.v	21	0.5	0
48	L.s	21	0.5	0
48	L.s	21	0.5	0
48	L.s	21	0.5	0
48	L.s	21	0.5	0
48	L.s	21	0.5	0
48	S.v	21	0.5	0
48	S.v	21	0.5	0
48	S.v	21	0.5	0
48	S.v	21	0.5	0
48	S.v	21	0.5	0
49	L.s	21	0.5	0
49	L.s	21	0.5	0
49	L.s	21	0.5	0
49	L.s	21	0.5	0
49	L.s	21	0.5	0
49	S.v	21	0.5	0
49	S.v	21	0.5	0
49	S.v	21	0.5	0
49	S.v	21	0.5	0
49	S.v	21	0.5	0
50	L.s	21	0.5	1
50	L.s	21	0.5	0
50	L.s	21	0.5	0
50	L.s	21	0.5	0
50	L.s	21	0.5	0
50	S.v	21	0.5	1
50	S.v	21	0.5	1
50	S.v	21	0.5	0
50	S.v	21	0.5	0
50	S.v	21	0.5	0
51	L.s	21	0.5	0
51	L.s	21	0.5	0
51	L.s	21	0.5	0
51	L.s	21	0.5	0
51	L.s	21	0.5	0
51	S.v	21	0.5	0
51	S.v	21	0.5	0
51	S.v	21	0.5	0
51	S.v	21	0.5	0
51	S.v	21	0.5	0
52	L.s	21	0.5	1
52	L.s	21	0.5	0
52	L.s	21	0.5	0
52	L.s	21	0.5	0
52	L.s	21	0.5	0
52	S.v	21	0.5	0
52	S.v	21	0.5	0
52	S.v	21	0.5	0
52	S.v	21	0.5	0
52	S.v	21	0.5	0
53	L.s	21	0.5	1
53	L.s	21	0.5	1
53	L.s	21	0.5	0
53	L.s	21	0.5	0
53	L.s	21	0.5	0
53	S.v	21	0.5	0
53	S.v	21	0.5	0
53	S.v	21	0.5	0
53	S.v	21	0.5	0
53	S.v	21	0.5	0
54	L.s	21	0.5	1
54	L.s	21	0.5	0
54	L.s	21	0.5	0
54	L.s	21	0.5	0
54	L.s	21	0.5	0
54	S.v	21	0.5	1
54	S.v	21	0.5	0
54	S.v	21	0.5	0
54	S.v	21	0.5	0
54	S.v	21	0.5	0
55	L.s	21	0.5	0
55	L.s	21	0.5	0
55	L.s	21	0.5	0
55	L.s	21	0.5	0
55	L.s	21	0.5	0
55	S.v	21	0.5	0
55	S.v	21	0.5	0
55	S.v	21	0.5	0
55	S.v	21	0.5	0
55	S.v	21	0.5	0
56	L.s	21	0.5	1
56	L.s	21	0.5	0
56	L.s	21	0.5	0
56	L.s	21	0.5	0
56	L.s	21	0.5	0
56	S.v	21	0.5	0
56	S.v	21	0.5	0
56	S.v	21	0.5	0
56	S.v	21	0.5	0
56	S.v	21	0.5	0
57	L.s	21	0.5	1
57	L.s	21	0.5	0
57	L.s	21	0.5	0
57	L.s	21	0.5	0
57	L.s	21	0.5	0
57	S.v	21	0.5	0
57	S.v	21	0.5	0
57	S.v	21	0.5	0
57	S.v	21	0.5	0
57	S.v	21	0.5	0
58	L.s	21	0.5	1
58	L.s	21	0.5	0
58	L.s	21	0.5	0
58	L.s	21	0.5	0
58	L.s	21	0.5	0
58	S.v	21	0.5	0
58	S.v	21	0.5	0
58	S.v	21	0.5	0
58	S.v	21	0.5	0
58	S.v	21	0.5	0
59	L.s	21	0.5	1
59	L.s	21	0.5	0
59	L.s	21	0.5	0
59	L.s	21	0.5	0
59	L.s	21	0.5	0
59	S.v	21	0.5	0
59	S.v	21	0.5	0
59	S.v	21	0.5	0
59	S.v	21	0.5	0
59	S.v	21	0.5	0
60	L.s	21	0.5	0
60	L.s	21	0.5	0
60	L.s	21	0.5	0
60	L.s	21	0.5	0
60	L.s	21	0.5	0
60	S.v	21	0.5	1
60	S.v	21	0.5	0
60	S.v	21	0.5	0
60	S.v	21	0.5	0
60	S.v	21	0.5	0
61	L.s	21	1	1
61	L.s	21	1	0
61	L.s	21	1	0
61	L.s	21	1	0
61	L.s	21	1	0
61	S.v	21	1	1
61	S.v	21	1	0
61	S.v	21	1	0
61	S.v	21	1	0
61	S.v	21	1	0
62	L.s	21	1	1
62	L.s	21	1	1
62	L.s	21	1	0
62	L.s	21	1	0
62	L.s	21	1	0
62	S.v	21	1	0
62	S.v	21	1	0
62	S.v	21	1	0
62	S.v	21	1	0
62	S.v	21	1	0
63	L.s	21	1	1
63	L.s	21	1	0
63	L.s	21	1	0
63	L.s	21	1	0
63	L.s	21	1	0
63	S.v	21	1	1
63	S.v	21	1	0
63	S.v	21	1	0
63	S.v	21	1	0
63	S.v	21	1	0
64	L.s	21	1	1
64	L.s	21	1	1
64	L.s	21	1	1
64	L.s	21	1	0
64	L.s	21	1	0
64	S.v	21	1	0
64	S.v	21	1	0
64	S.v	21	1	0
64	S.v	21	1	0
64	S.v	21	1	0
65	L.s	21	1	0
65	L.s	21	1	0
65	L.s	21	1	0
65	L.s	21	1	0
65	L.s	21	1	0
65	S.v	21	1	1
65	S.v	21	1	1
65	S.v	21	1	0
65	S.v	21	1	0
65	S.v	21	1	0
66	L.s	21	1	1
66	L.s	21	1	0
66	L.s	21	1	0
66	L.s	21	1	0
66	L.s	21	1	0
66	S.v	21	1	0
66	S.v	21	1	0
66	S.v	21	1	0
66	S.v	21	1	0
66	S.v	21	1	0
67	L.s	21	1	1
67	L.s	21	1	0
67	L.s	21	1	0
67	L.s	21	1	0
67	L.s	21	1	0
67	S.v	21	1	1
67	S.v	21	1	1
67	S.v	21	1	0
67	S.v	21	1	0
67	S.v	21	1	0
68	L.s	21	1	0
68	L.s	21	1	0
68	L.s	21	1	0
68	L.s	21	1	0
68	L.s	21	1	0
68	S.v	21	1	1
68	S.v	21	1	0
68	S.v	21	1	0
68	S.v	21	1	0
69	S.v	21	1	0
69	L.s	21	1	0
69	L.s	21	1	0
69	L.s	21	1	0
69	L.s	21	1	0
69	L.s	21	1	0
69	S.v	21	1	0
69	S.v	21	1	0
69	S.v	21	1	0
69	S.v	21	1	0
69	S.v	21	1	0
70	L.s	21	1	0
70	L.s	21	1	0
70	L.s	21	1	0
70	L.s	21	1	0
70	L.s	21	1	0
70	S.v	21	1	1
70	S.v	21	1	0
70	S.v	21	1	0
70	S.v	21	1	0
70	S.v	21	1	0
71	L.s	21	1	0
71	L.s	21	1	0
71	L.s	21	1	0
71	L.s	21	1	0
71	L.s	21	1	0
71	S.v	21	1	1
71	S.v	21	1	0
71	S.v	21	1	0
71	S.v	21	1	0
71	S.v	21	1	0
72	L.s	21	1	1
72	L.s	21	1	1
72	L.s	21	1	0
72	L.s	21	1	0
72	L.s	21	1	0
72	S.v	21	1	0
72	S.v	21	1	0
72	S.v	21	1	0
72	S.v	21	1	0
72	S.v	21	1	0
73	L.s	21	1	0
73	L.s	21	1	0
73	L.s	21	1	0
73	L.s	21	1	0
73	L.s	21	1	0
73	S.v	21	1	1
73	S.v	21	1	0
73	S.v	21	1	0
73	S.v	21	1	0
73	S.v	21	1	0
74	L.s	21	1	0
74	L.s	21	1	0
74	L.s	21	1	0
74	L.s	21	1	0
74	L.s	21	1	0
74	S.v	21	1	1
74	S.v	21	1	0
74	S.v	21	1	0
74	S.v	21	1	0
74	S.v	21	1	0
75	L.s	21	1	1
75	L.s	21	1	0
75	L.s	21	1	0
75	L.s	21	1	0
75	L.s	21	1	0
75	S.v	21	1	1
75	S.v	21	1	1
75	S.v	21	1	0
75	S.v	21	1	0
75	S.v	21	1	0
76	L.s	21	1	0
76	L.s	21	1	0
76	L.s	21	1	0
76	L.s	21	1	0
76	L.s	21	1	0
76	S.v	21	1	1
76	S.v	21	1	1
76	S.v	21	1	0
76	S.v	21	1	0
76	S.v	21	1	0
77	L.s	21	1	1
77	L.s	21	1	0
77	L.s	21	1	0
77	L.s	21	1	0
77	L.s	21	1	0
77	S.v	21	1	1
77	S.v	21	1	0
77	S.v	21	1	0
77	S.v	21	1	0
77	S.v	21	1	0
78	L.s	21	1	0
78	L.s	21	1	0
78	L.s	21	1	0
78	L.s	21	1	0
78	L.s	21	1	0
78	S.v	21	1	1
78	S.v	21	1	0
78	S.v	21	1	0
78	S.v	21	1	0
78	S.v	21	1	0
79	L.s	21	1	1
79	L.s	21	1	0
79	L.s	21	1	0
79	L.s	21	1	0
79	L.s	21	1	0
79	S.v	21	1	1
79	S.v	21	1	0
79	S.v	21	1	0
79	S.v	21	1	0
79	S.v	21	1	0
80	L.s	21	1	1
80	L.s	21	1	0
80	L.s	21	1	0
80	L.s	21	1	0
80	L.s	21	1	0
80	S.v	21	1	1
80	S.v	21	1	1
80	S.v	21	1	0
80	S.v	21	1	0
80	S.v	21	1	0
