# Supplementary material for: Effects of temperature and resource level on interspecific interactions in two species of Odonata larvae
Source: Ecol Evol. 2024 Jun 13;14(6):e11502. doi: 10.1002/ece3.11502 (PMC11170025; doi:10.1002/ece3.11502)
Supplement: Supplementary file 1 — Data S1. [file ECE3-14-e11502-s001.zip › Hatching rate %B.xlsx]

## Sheet: Sheet1
Hatching rate as percentage for Sympetrum (S.v) and Lestes (L.s) at 21 and 24 degrees Celcius
Hours	S.v 21	S.v 24	L.s 21	L.s 24
0	0	0	0	0
17.5	52.9551	65.4028	0	0
23.5	72.5768	75.3555	0	0
39.5	81.3239	81.5166	2.849	8.27586
46.5	81.5603	81.9905	12.2507	21.7241
53	82.9787	83.4123	52.7066	68.9655
59.5	83.9243	86.019	67.8063	80.6897
77.5	86.052	90.7583	84.0456	94.1379
150.5	100	100	100	100
