# Supplementary material for: Effects of temperature and resource level on interspecific interactions in two species of Odonata larvae
Source: Ecol Evol. 2024 Jun 13;14(6):e11502. doi: 10.1002/ece3.11502 (PMC11170025; doi:10.1002/ece3.11502)
Supplement: Supplementary file 1 — Data S1. [file ECE3-14-e11502-s001.zip › RcodeStahl and Johansson.txt]

Stahl and Johansson

Rcode for growth rate and survival


package lme4

modell_glmer<- glmer(`Growth rate eyes` ~ Resource*Temperature*Species + (1|Box), family = gaussian, data = Final_growth)
summary(modell_glmer)
Anova(modell_glmer)

modell_glmer<- glmer(Survival ~ Resource*Temperature*Species + (1|Box), family = binomial, data = Final_survival_binomial)
summary(modell_glmer)
Anova(modell_glmer)
