# Supplementary material for: Effects of temperature and resource level on interspecific interactions in two species of Odonata larvae
Source: Ecol Evol. 2024 Jun 13;14(6):e11502. doi: 10.1002/ece3.11502 (PMC11170025; doi:10.1002/ece3.11502)
Supplement: Supplementary file 2 — Data S2. [file ECE3-14-e11502-s002.zip]

Archive with 3 entries (3 files):
- Supplements Figures and Tables Johansson and Stahl.docx
- Table S2 Final survival and growth per box.xlsx
- Table S3 Final survival binomial.xlsx
