# Supplementary material for: Effects of temperature and resource level on interspecific interactions in two species of Odonata larvae
Source: Ecol Evol. 2024 Jun 13;14(6):e11502. doi: 10.1002/ece3.11502 (PMC11170025; doi:10.1002/ece3.11502)
Supplement: Supplementary file 2 — Data S2. [file ECE3-14-e11502-s002.zip › Table S2 Final survival and growth per box.xlsx]

## Sheet: Blad1
Box is container, and L.s growth is Lestes and S.v is Sympetrum
Box	Temperature	Resource	Survival nr.	Mean growth L.s	Mean growth S.v
1	24	0.5	1		0.0655985
2	24	0.5	2	0.0506322	0.0499221
3	24	0.5	2	0.0792397
4	24	0.5	1	0.0862214
6	24	0.5	1		0.0494433
13	24	0.5	3	0.0365265	0.051775
14	24	0.5	3	0.0354149	0.0371149
15	24	0.5	1	0.0588547
17	24	0.5	1	0.082422
18	24	0.5	2	0.0387806	0.0465328
19	24	0.5	1	0.0678854
20	24	0.5	1	0.0639673
2	24	1	2	0.0714386	0.0506132
3	24	1	1		0.0682493
5	24	1	1	0.0594288
7	24	1	2	0.0862677
9	24	1	2	0.0739224
11	24	1	2	0.0940452
12	24	1	1	0.0759229
14	24	1	2	0.0761128	0.0658779
15	24	1	2	0.102036	0.0587418
16	24	1	2	0.0949553	0.0508926
17	24	1	1	0.0630056
19	24	1	1		0.0667567
20	24	1	1		0.0556426
1	21	0.5	2	0.0669271	0.0472132
2	21	0.5	1	0.0432612
3	21	0.5	1	0.0416791
4	21	0.5	1	0.072402
5	21	0.5	2	0.0403015	0.0496015
6	21	0.5	1		0.0653418
10	21	0.5	3	0.0424254	0.0358791
12	21	0.5	1	0.0411119
13	21	0.5	2	0.0511797
14	21	0.5	2	0.0290662	0.0467044
17	21	0.5	1	0.0428778
18	21	0.5	1	0.0606385
19	21	0.5	1	0.059181
20	21	0.5	1		0.0648493
1	21	1	2	0.0720865	0.0472821
2	21	1	2	0.0619293
3	21	1	2	0.0427239	0.0458493
4	21	1	3	0.0719895
5	21	1	2		0.0478493
6	21	1	1	0.0403603
7	21	1	3	0.0648417	0.0325721
8	21	1	1		0.0654015
10	21	1	1		0.0595806
11	21	1	1		0.065125
12	21	1	2	0.0508739
13	21	1	1		0.0664761
14	21	1	1		0.0646403
15	21	1	3	0.0442652	0.048506
16	21	1	2		0.0491328
17	21	1	2	0.0318015	0.0627779
18	21	1	1		0.0678343
19	21	1	2	0.0426397	0.0467132
20	21	1	3	0.0414191	0.0484515
